# Supplementary material for: Action Video Game Playing Is Reflected In Enhanced Visuomotor Performance and Increased Corticospinal Excitability
Source: PLoS One. 2016 Dec 22;11(12):e0169013. doi: 10.1371/journal.pone.0169013 (PMC5179116; doi:10.1371/journal.pone.0169013)
Supplement: S1 Dataset — (XLS) [file pone.0169013.s001.xls]

## Sheet: Feuil1
	Subject	Group	Gender	Age	TMS Intensity_LH	TMS Intensity_RH	MEP_LH_PreSRTT	MEP_LH_PostSRTT	MEP_RH_PreSRTT	MEP_RH_PostSRTT	SRTT_RT_blockR4	SRTT_RT_BlockA10
	S01	actionVGP	M	26	42	41	1.05533	1.57124	1.05651	1.86476	504.1	439.7
	S02	actionVGP	F	28	60	59	0.900965	2.56377	1.30659	0.960126	503.33	440.72
	S03	actionVGP	F	29	49	61	1.07027	1.80013	1.30613	0.940087	448.96	296.16
	S04	actionVGP	M	24	54	59	0.815477	1.77177	1.13041	1.57305	452.57	149.58
	S05	actionVGP	M	27	63	55	1.26539	1.32058	0.940087	1.33634	532.9	516.32
	S06	actionVGP	M	23	45	44	1.0516	1.45315	0.961499	2.39011	509.18	486.27
	S07	actionVGP	M	18	44	33	1.27204	1.87534	1.18487	1.2403	444.61	416.51
	S08	actionVGP	M	23	50	45	1.00013	0.800537	1.21868	1.1054	566.13	365.71
	S09	actionVGP	M	18	42	36	1.20408	2.17689	1.25745	0.589278	436.44	385.87
	S10	actionVGP	M	23	29	36	0.83675	1.253	0.999095	1.2598	464.52	391.67
	S11	actionVGP	M	26	47	47	1.43133	2.18243	0.885182	1.15394	455.58	403.06
	S12	actionVGP	M	23	44	56	1.07646	1.93154	0.971226	0.917119	515.81	495.69
	S13	nonVGP	F	27	46	38	1.05066	1.12794	0.975551	3.02482	531.84	489.27
	S14	nonVGP	F	27	50	47	1.0983	2.47183	1.29883	1.482	493.12	415.08
	S15	nonVGP	F	28	35	44	1.06516	1.45851	0.938031	1.05921	487.36	438.17
	S16	nonVGP	M	29	53	50	0.942802	1.36155	1.15919	1.70823	603.76	574.05
	S17	nonVGP	M	22	78	78	0.522945	0.684668	0.727238	0.727737	481.56	468.17
	S18	nonVGP	M	29	60	53	1.38118	1.48391	0.960353	1.21196	536.6	513.11
	S19	nonVGP	M	27	74	66	0.913892	0.871669	1.01354	1.07984	508.04	419.91
	S20	nonVGP	M	25	60	64	0.840394	1.05966	0.921938	1.82976	651.53	653.67
	S21	nonVGP	F	20	50	74	0.653818	0.681794	0.782312	0.822424	487.08	496.8
	S22	nonVGP	F	20	64	70	0.947155	1.18031	1.1605	0.619062	439.37	381.88
	S23	nonVGP	F	24	51	50	0.829938	0.404032	0.915699	1.54183	606.88	554.79
	S24	nonVGP	F	18	42	56	0.900076	0.98775	0.870456	1.53697	496.19	449.46
